# Supplementary material for: Effect of Clostridium butyricum Supplementation on in vitro Rumen Fermentation and Microbiota With High Grain Substrate Varying With Media pH Levels
Source: Front Microbiol. 2022 Jun 23;13:912042. doi: 10.3389/fmicb.2022.912042 (PMC9260501; doi:10.3389/fmicb.2022.912042)
Supplement: Supplementary file 4 [file Table_1.XLSX]

## Sheet: Table S1
Sample	Raw_Tags	Raw_Bases	Valid_Tags	Valid_Bases	Valid%	Q20%	Q30%	GC%
HCON1	87637	43.82M	80815	33.52M	92.22	97.55	92.76	53.72
HCON2	84036	42.02M	77303	32.07M	91.99	98.35	94.96	53.67
HCON3	85575	42.79M	79458	32.97M	92.85	98.25	94.73	53.46
HCON4	81283	40.64M	74114	30.73M	91.18	98.23	94.66	53.66
HCON5	87292	43.65M	81816	33.91M	93.73	98.37	95.01	53.32
HCON6	82570	41.28M	77202	31.99M	93.5	97.58	92.82	53.39
HCB1	82534	41.27M	77210	31.96M	93.55	98.41	95.1	53.71
HCB2	81251	40.63M	75199	31.19M	92.55	98.21	94.48	53.76
HCB3	80064	40.03M	74857	30.96M	93.5	97.73	93.2	53.41
HCB4	86457	43.23M	80143	33.23M	92.7	98.31	94.85	53.56
HCB5	81320	40.66M	75834	31.46M	93.25	98.23	94.67	53.36
HCB6	84546	42.27M	78168	32.40M	92.46	98.17	94.47	53.6
LCON1	85595	42.80M	77134	32.15M	90.12	98.3	94.85	53.57
LCON2	80349	40.17M	72977	30.37M	90.83	97.81	93.46	53.52
LCON3	85812	42.91M	78781	32.75M	91.81	98.36	94.96	53.54
LCON4	82066	41.03M	75056	31.23M	91.46	98.14	94.32	53.6
LCON5	84739	42.37M	77808	32.40M	91.82	97.28	92	53.49
LCON6	83715	41.86M	75422	31.40M	90.09	98.23	94.52	53.55
LCB1	81027	40.51M	73838	30.68M	91.13	98.17	94.39	53.47
LCB2	80463	40.23M	74546	31.04M	92.65	98.13	94.27	53.41
LCB3	85425	42.71M	79616	33.08M	93.2	98.26	94.61	53.34
LCB4	84301	42.15M	78102	32.49M	92.65	97.61	92.86	53.68
LCB5	82476	41.24M	76115	31.67M	92.29	98.25	94.52	53.45
LCB6	87657	43.83M	80979	33.65M	92.38	98.33	94.77	53.38
